# Supplementary material for: Pharmacist-Administered Influenza Vaccination in Children and Corresponding Regulations
Source: Vaccines (Basel). 2022 Aug 28;10(9):1410. doi: 10.3390/vaccines10091410 (PMC9505660; doi:10.3390/vaccines10091410)
Supplement: Supplementary file 1 [file vaccines-10-01410-s001.zip]

Archive with 1 entries (1 files):
- vaccines-1876936-supplementary.pdf
